# Supplementary material for: Directional Anisotropy of the Vibrational Modes in 2D-Layered Perovskites
Source: ACS Nano. 2020 Apr 10;14(4):4689–97. doi: 10.1021/acsnano.0c00435 (PMC8007126; doi:10.1021/acsnano.0c00435)
Supplement: Supplementary file 2 — nn0c00435_si_002.zip [file nn0c00435_si_002.zip]

Archive with 18 entries (18 files):
- BA_43cm-1.gif
- __MACOSX/._BA_43cm-1.gif
- BA_58cm-1.gif
- __MACOSX/._BA_58cm-1.gif
- BA_92cm-1.gif
- __MACOSX/._BA_92cm-1.gif
- BA_137_cm-1.gif
- __MACOSX/._BA_137_cm-1.gif
- PEA_43cm-1.gif
- __MACOSX/._PEA_43cm-1.gif
- PEA_59cm-1.gif
- __MACOSX/._PEA_59cm-1.gif
- PEA_76_cm-1.gif
- __MACOSX/._PEA_76_cm-1.gif
- PEA_100cm-1.gif
- __MACOSX/._PEA_100cm-1.gif
- PEA_135cm-1.gif
- __MACOSX/._PEA_135cm-1.gif
